# Supplementary material for: A global planktic foraminifer census data set for the Pliocene ocean
Source: Sci Data. 2015 Dec 8;2:150076. doi: 10.1038/sdata.2015.76 (PMC4672679; doi:10.1038/sdata.2015.76)
Supplement: Supplementary file 1 [file sdata201576-isa1.zip]

Archive with 3 entries (3 files):
- i_Investigation.txt
- s_study_Dowsett.txt
- a_assay_Dowsett.txt
