# Supplementary material for: A global planktic foraminifer census data set for the Pliocene ocean
Source: Sci Data. 2015 Dec 8;2:150076. doi: 10.1038/sdata.2015.76 (PMC4672679; doi:10.1038/sdata.2015.76)
Supplement: Supplementary file 1 [file sdata201576-isa1.zip › a_assay_Dowsett.txt]

Sample Name	Protocol REF	Protocol REF	Assay Name	Raw Data File	Comment [Data Repository]	Comment [Data Record Accession]	Comment [Data Record URI]
DSDP111A	Sample acquisition and processing	Species identification and archival samples	DSDP 111A Data	http://www1.ncdc.noaa.gov/pub/data/paleo/contributions_by_author/foley2015/foley2015-dsdp111a.txt	NOAA National Centers for Environmental Information	19281	https://www.ncdc.noaa.gov/paleo/study/19281
DSDP310	Sample acquisition and processing	Species identification and archival samples	DSDP 310 Data	http://www1.ncdc.noaa.gov/pub/data/paleo/contributions_by_author/foley2015/foley2015-dsdp310.txt	NOAA National Centers for Environmental Information	19281	https://www.ncdc.noaa.gov/paleo/study/19281
DSDP36	Sample acquisition and processing	Species identification and archival samples	DSDP 36 Data	http://www1.ncdc.noaa.gov/pub/data/paleo/contributions_by_author/foley2015/foley2015-dsdp36.txt	NOAA National Centers for Environmental Information	19281	https://www.ncdc.noaa.gov/paleo/study/19281
DSDP366A	Sample acquisition and processing	Species identification and archival samples	DSDP 366A Data	http://www1.ncdc.noaa.gov/pub/data/paleo/contributions_by_author/foley2015/foley2015-dsdp366a.txt	NOAA National Centers for Environmental Information	19281	https://www.ncdc.noaa.gov/paleo/study/19281
DSDP396	Sample acquisition and processing	Species identification and archival samples	DSDP 396 Data	http://www1.ncdc.noaa.gov/pub/data/paleo/contributions_by_author/foley2015/foley2015-dsdp396.txt	NOAA National Centers for Environmental Information	19281	https://www.ncdc.noaa.gov/paleo/study/19281
DSDP410	Sample acquisition and processing	Species identification and archival samples	DSDP 410 Data	http://www1.ncdc.noaa.gov/pub/data/paleo/contributions_by_author/foley2015/foley2015-dsdp410.txt	NOAA National Centers for Environmental Information	19281	https://www.ncdc.noaa.gov/paleo/study/19281
DSDP445	Sample acquisition and processing	Species identification and archival samples	DSDP 445 Data	http://www1.ncdc.noaa.gov/pub/data/paleo/contributions_by_author/foley2015/foley2015-dsdp445.txt	NOAA National Centers for Environmental Information	19281	https://www.ncdc.noaa.gov/paleo/study/19281
DSDP502A	Sample acquisition and processing	Species identification and archival samples	DSDP 502A Data	http://www1.ncdc.noaa.gov/pub/data/paleo/contributions_by_author/foley2015/foley2015-dsdp502a.txt	NOAA National Centers for Environmental Information	19281	https://www.ncdc.noaa.gov/paleo/study/19281
DSDP516A	Sample acquisition and processing	Species identification and archival samples	DSDP 516A Data	http://www1.ncdc.noaa.gov/pub/data/paleo/contributions_by_author/foley2015/foley2015-dsdp516a.txt	NOAA National Centers for Environmental Information	19281	https://www.ncdc.noaa.gov/paleo/study/19281
DSDP521	Sample acquisition and processing	Species identification and archival samples	DSDP 521 Data	http://www1.ncdc.noaa.gov/pub/data/paleo/contributions_by_author/foley2015/foley2015-dsdp521.txt	NOAA National Centers for Environmental Information	19281	https://www.ncdc.noaa.gov/paleo/study/19281
DSDP532	Sample acquisition and processing	Species identification and archival samples	DSDP 532 Data	http://www1.ncdc.noaa.gov/pub/data/paleo/contributions_by_author/foley2015/foley2015-dsdp532.txt	NOAA National Centers for Environmental Information	19281	https://www.ncdc.noaa.gov/paleo/study/19281
DSDP541	Sample acquisition and processing	Species identification and archival samples	DSDP 541 Data	http://www1.ncdc.noaa.gov/pub/data/paleo/contributions_by_author/foley2015/foley2015-dsdp541.txt	NOAA National Centers for Environmental Information	19281	https://www.ncdc.noaa.gov/paleo/study/19281
DSDP546	Sample acquisition and processing	Species identification and archival samples	DSDP 546 Data	http://www1.ncdc.noaa.gov/pub/data/paleo/contributions_by_author/foley2015/foley2015-dsdp546.txt	NOAA National Centers for Environmental Information	19281	https://www.ncdc.noaa.gov/paleo/study/19281
DSDP552A	Sample acquisition and processing	Species identification and archival samples	DSDP 552A Data	http://www1.ncdc.noaa.gov/pub/data/paleo/contributions_by_author/foley2015/foley2015-dsdp552a.txt	NOAA National Centers for Environmental Information	19281	https://www.ncdc.noaa.gov/paleo/study/19281
DSDP592	Sample acquisition and processing	Species identification and archival samples	DSDP 592 Data	http://www1.ncdc.noaa.gov/pub/data/paleo/contributions_by_author/foley2015/foley2015-dsdp592.txt	NOAA National Centers for Environmental Information	19281	https://www.ncdc.noaa.gov/paleo/study/19281
DSDP603C	Sample acquisition and processing	Species identification and archival samples	DSDP 603C Data	http://www1.ncdc.noaa.gov/pub/data/paleo/contributions_by_author/foley2015/foley2015-dsdp603c.txt	NOAA National Centers for Environmental Information	19281	https://www.ncdc.noaa.gov/paleo/study/19281
DSDP606	Sample acquisition and processing	Species identification and archival samples	DSDP 606 Data	http://www1.ncdc.noaa.gov/pub/data/paleo/contributions_by_author/foley2015/foley2015-dsdp606.txt	NOAA National Centers for Environmental Information	19281	https://www.ncdc.noaa.gov/paleo/study/19281
DSDP607	Sample acquisition and processing	Species identification and archival samples	DSDP 607 Data	http://www1.ncdc.noaa.gov/pub/data/paleo/contributions_by_author/foley2015/foley2015-dsdp607.txt	NOAA National Centers for Environmental Information	19281	https://www.ncdc.noaa.gov/paleo/study/19281
DSDP608	Sample acquisition and processing	Species identification and archival samples	DSDP 608 Data	http://www1.ncdc.noaa.gov/pub/data/paleo/contributions_by_author/foley2015/foley2015-dsdp608.txt	NOAA National Centers for Environmental Information	19281	https://www.ncdc.noaa.gov/paleo/study/19281
DSDP609B	Sample acquisition and processing	Species identification and archival samples	DSDP 609B Data	http://www1.ncdc.noaa.gov/pub/data/paleo/contributions_by_author/foley2015/foley2015-dsdp609b.txt	NOAA National Centers for Environmental Information	19281	https://www.ncdc.noaa.gov/paleo/study/19281
DSDP610A	Sample acquisition and processing	Species identification and archival samples	DSDP 610A Data	http://www1.ncdc.noaa.gov/pub/data/paleo/contributions_by_author/foley2015/foley2015-dsdp610a.txt	NOAA National Centers for Environmental Information	19281	https://www.ncdc.noaa.gov/paleo/study/19281
ODP1006A	Sample acquisition and processing	Species identification and archival samples	ODP 1006A Data	http://www1.ncdc.noaa.gov/pub/data/paleo/contributions_by_author/foley2015/foley2015-odp1006a.txt	NOAA National Centers for Environmental Information	19281	https://www.ncdc.noaa.gov/paleo/study/19281
ODP1018A	Sample acquisition and processing	Species identification and archival samples	ODP 1018A Data	http://www1.ncdc.noaa.gov/pub/data/paleo/contributions_by_author/foley2015/foley2015-odp1018a.txt	NOAA National Centers for Environmental Information	19281	https://www.ncdc.noaa.gov/paleo/study/19281
ODP1021C	Sample acquisition and processing	Species identification and archival samples	ODP 1021C Data	http://www1.ncdc.noaa.gov/pub/data/paleo/contributions_by_author/foley2015/foley2015-odp1021c.txt	NOAA National Centers for Environmental Information	19281	https://www.ncdc.noaa.gov/paleo/study/19281
ODP1062B	Sample acquisition and processing	Species identification and archival samples	ODP 1062B Data	http://www1.ncdc.noaa.gov/pub/data/paleo/contributions_by_author/foley2015/foley2015-odp1062b.txt	NOAA National Centers for Environmental Information	19281	https://www.ncdc.noaa.gov/paleo/study/19281
ODP1063A	Sample acquisition and processing	Species identification and archival samples	ODP 1063A Data	http://www1.ncdc.noaa.gov/pub/data/paleo/contributions_by_author/foley2015/foley2015-odp1063a.txt	NOAA National Centers for Environmental Information	19281	https://www.ncdc.noaa.gov/paleo/study/19281
ODP1115B	Sample acquisition and processing	Species identification and archival samples	ODP 1115B Data	http://www1.ncdc.noaa.gov/pub/data/paleo/contributions_by_author/foley2015/foley2015-odp1115b.txt	NOAA National Centers for Environmental Information	19281	https://www.ncdc.noaa.gov/paleo/study/19281
ODP1236A	Sample acquisition and processing	Species identification and archival samples	ODP 1236A Data	http://www1.ncdc.noaa.gov/pub/data/paleo/contributions_by_author/foley2015/foley2015-odp1236a.txt	NOAA National Centers for Environmental Information	19281	https://www.ncdc.noaa.gov/paleo/study/19281
ODP1237C	Sample acquisition and processing	Species identification and archival samples	ODP 1237C Data	http://www1.ncdc.noaa.gov/pub/data/paleo/contributions_by_author/foley2015/foley2015-odp1237c.txt	NOAA National Centers for Environmental Information	19281	https://www.ncdc.noaa.gov/paleo/study/19281
ODP1239B	Sample acquisition and processing	Species identification and archival samples	ODP 1239B Data	http://www1.ncdc.noaa.gov/pub/data/paleo/contributions_by_author/foley2015/foley2015-odp1239b.txt	NOAA National Centers for Environmental Information	19281	https://www.ncdc.noaa.gov/paleo/study/19281
ODP625B	Sample acquisition and processing	Species identification and archival samples	ODP 625B Data	http://www1.ncdc.noaa.gov/pub/data/paleo/contributions_by_author/foley2015/foley2015-odp625b.txt	NOAA National Centers for Environmental Information	19281	https://www.ncdc.noaa.gov/paleo/study/19281
ODP646B	Sample acquisition and processing	Species identification and archival samples	ODP 646B Data	http://www1.ncdc.noaa.gov/pub/data/paleo/contributions_by_author/foley2015/foley2015-odp646b.txt	NOAA National Centers for Environmental Information	19281	https://www.ncdc.noaa.gov/paleo/study/19281
ODP659A	Sample acquisition and processing	Species identification and archival samples	ODP 659A Data	http://www1.ncdc.noaa.gov/pub/data/paleo/contributions_by_author/foley2015/foley2015-odp659a.txt	NOAA National Centers for Environmental Information	19281	https://www.ncdc.noaa.gov/paleo/study/19281
ODP661A	Sample acquisition and processing	Species identification and archival samples	ODP 661A Data	http://www1.ncdc.noaa.gov/pub/data/paleo/contributions_by_author/foley2015/foley2015-odp661a.txt	NOAA National Centers for Environmental Information	19281	https://www.ncdc.noaa.gov/paleo/study/19281
ODP667A	Sample acquisition and processing	Species identification and archival samples	ODP 667A Data	http://www1.ncdc.noaa.gov/pub/data/paleo/contributions_by_author/foley2015/foley2015-odp667a.txt	NOAA National Centers for Environmental Information	19281	https://www.ncdc.noaa.gov/paleo/study/19281
ODP672A	Sample acquisition and processing	Species identification and archival samples	ODP 672A Data	http://www1.ncdc.noaa.gov/pub/data/paleo/contributions_by_author/foley2015/foley2015-odp672a.txt	NOAA National Centers for Environmental Information	19281	https://www.ncdc.noaa.gov/paleo/study/19281
ODP677A	Sample acquisition and processing	Species identification and archival samples	ODP 677A Data	http://www1.ncdc.noaa.gov/pub/data/paleo/contributions_by_author/foley2015/foley2015-odp677a.txt	NOAA National Centers for Environmental Information	19281	https://www.ncdc.noaa.gov/paleo/study/19281
ODP704A	Sample acquisition and processing	Species identification and archival samples	ODP 704A Data	http://www1.ncdc.noaa.gov/pub/data/paleo/contributions_by_author/foley2015/foley2015-odp704a.txt	NOAA National Centers for Environmental Information	19281	https://www.ncdc.noaa.gov/paleo/study/19281
ODP709C	Sample acquisition and processing	Species identification and archival samples	ODP 709C Data	http://www1.ncdc.noaa.gov/pub/data/paleo/contributions_by_author/foley2015/foley2015-odp709c.txt	NOAA National Centers for Environmental Information	19281	https://www.ncdc.noaa.gov/paleo/study/19281
ODP716B	Sample acquisition and processing	Species identification and archival samples	ODP 716B Data	http://www1.ncdc.noaa.gov/pub/data/paleo/contributions_by_author/foley2015/foley2015-odp716b.txt	NOAA National Centers for Environmental Information	19281	https://www.ncdc.noaa.gov/paleo/study/19281
ODP722A	Sample acquisition and processing	Species identification and archival samples	ODP 722A Data	http://www1.ncdc.noaa.gov/pub/data/paleo/contributions_by_author/foley2015/foley2015-odp722a.txt	NOAA National Centers for Environmental Information	19281	https://www.ncdc.noaa.gov/paleo/study/19281
ODP747A	Sample acquisition and processing	Species identification and archival samples	ODP 747A Data	http://www1.ncdc.noaa.gov/pub/data/paleo/contributions_by_author/foley2015/foley2015-odp747a.txt	NOAA National Centers for Environmental Information	19281	https://www.ncdc.noaa.gov/paleo/study/19281
ODP751A	Sample acquisition and processing	Species identification and archival samples	ODP 751A Data	http://www1.ncdc.noaa.gov/pub/data/paleo/contributions_by_author/foley2015/foley2015-odp751a.txt	NOAA National Centers for Environmental Information	19281	https://www.ncdc.noaa.gov/paleo/study/19281
ODP754A	Sample acquisition and processing	Species identification and archival samples	ODP 754A Data	http://www1.ncdc.noaa.gov/pub/data/paleo/contributions_by_author/foley2015/foley2015-odp754a.txt	NOAA National Centers for Environmental Information	19281	https://www.ncdc.noaa.gov/paleo/study/19281
ODP757B	Sample acquisition and processing	Species identification and archival samples	ODP 757B Data	http://www1.ncdc.noaa.gov/pub/data/paleo/contributions_by_author/foley2015/foley2015-odp757b.txt	NOAA National Centers for Environmental Information	19281	https://www.ncdc.noaa.gov/paleo/study/19281
ODP758A	Sample acquisition and processing	Species identification and archival samples	ODP 758A Data	http://www1.ncdc.noaa.gov/pub/data/paleo/contributions_by_author/foley2015/foley2015-odp758a.txt	NOAA National Centers for Environmental Information	19281	https://www.ncdc.noaa.gov/paleo/study/19281
ODP763A	Sample acquisition and processing	Species identification and archival samples	ODP 763A Data	http://www1.ncdc.noaa.gov/pub/data/paleo/contributions_by_author/foley2015/foley2015-odp763a.txt	NOAA National Centers for Environmental Information	19281	https://www.ncdc.noaa.gov/paleo/study/19281
ODP769B	Sample acquisition and processing	Species identification and archival samples	ODP 769B Data	http://www1.ncdc.noaa.gov/pub/data/paleo/contributions_by_author/foley2015/foley2015-odp769b.txt	NOAA National Centers for Environmental Information	19281	https://www.ncdc.noaa.gov/paleo/study/19281
ODP847C	Sample acquisition and processing	Species identification and archival samples	ODP 847C Data	http://www1.ncdc.noaa.gov/pub/data/paleo/contributions_by_author/foley2015/foley2015-odp847c.txt	NOAA National Centers for Environmental Information	19281	https://www.ncdc.noaa.gov/paleo/study/19281
ODP852B	Sample acquisition and processing	Species identification and archival samples	ODP 852B Data	http://www1.ncdc.noaa.gov/pub/data/paleo/contributions_by_author/foley2015/foley2015-odp852b.txt	NOAA National Centers for Environmental Information	19281	https://www.ncdc.noaa.gov/paleo/study/19281
ODP883BC	Sample acquisition and processing	Species identification and archival samples	ODP 883BC Data	http://www1.ncdc.noaa.gov/pub/data/paleo/contributions_by_author/foley2015/foley2015-odp883bc.txt	NOAA National Centers for Environmental Information	19281	https://www.ncdc.noaa.gov/paleo/study/19281
ODP887AC	Sample acquisition and processing	Species identification and archival samples	ODP 887AC Data	http://www1.ncdc.noaa.gov/pub/data/paleo/contributions_by_author/foley2015/foley2015-odp887ac.txt	NOAA National Centers for Environmental Information	19281	https://www.ncdc.noaa.gov/paleo/study/19281
ODP925B	Sample acquisition and processing	Species identification and archival samples	ODP 925B Data	http://www1.ncdc.noaa.gov/pub/data/paleo/contributions_by_author/foley2015/foley2015-odp925b.txt	NOAA National Centers for Environmental Information	19281	https://www.ncdc.noaa.gov/paleo/study/19281
ODP951A	Sample acquisition and processing	Species identification and archival samples	ODP 951A Data	http://www1.ncdc.noaa.gov/pub/data/paleo/contributions_by_author/foley2015/foley2015-odp951a.txt	NOAA National Centers for Environmental Information	19281	https://www.ncdc.noaa.gov/paleo/study/19281
ODP958A	Sample acquisition and processing	Species identification and archival samples	ODP 958A Data	http://www1.ncdc.noaa.gov/pub/data/paleo/contributions_by_author/foley2015/foley2015-odp958a.txt	NOAA National Centers for Environmental Information	19281	https://www.ncdc.noaa.gov/paleo/study/19281
Rangitikei	Sample acquisition and processing	Species identification and archival samples	Rangitikei Data	http://www1.ncdc.noaa.gov/pub/data/paleo/contributions_by_author/foley2015/foley2015-rangitikei.txt	NOAA National Centers for Environmental Information	19281	https://www.ncdc.noaa.gov/paleo/study/19281
Yorktown	Sample acquisition and processing	Species identification and archival samples	Yorktown Data	http://www1.ncdc.noaa.gov/pub/data/paleo/contributions_by_author/foley2015/foley2015-yorktown.txt	NOAA National Centers for Environmental Information	19281	https://www.ncdc.noaa.gov/paleo/study/19281
